# Supplementary material for: Vitamin C may reduce the duration of mechanical ventilation in critically ill patients: a meta-regression analysis
Source: J Intensive Care. 2020 Feb 7;8:15. doi: 10.1186/s40560-020-0432-y (PMC7006137; doi:10.1186/s40560-020-0432-y)
Supplement: Supplementary file 2 — Additional file 2. The data set used in this analysis. [file 40560_2020_432_MOESM2_ESM.xlsx]

## Sheet: Cover
This spreadsheet is Additional file S2
for
Vitamin C May Shorten the Length of Mechanical Ventilation: A Meta-regression Analysis
by
Harri Hemilä and Elizabeth Chalker
2019-11-12
Contact Harri Hemilä
harri.hemila@helsinki.fi

## Sheet: Trial Characteristics
	Data for Table 1											Vitamin C administration
Year	Study (ref)		Placebo	Country	Settings	Age (y)	N	No. part, not cardio	Dose <10 g/day & duration >10 h	Males	Males	Route	Dose (g/d)	Duration (d)
	update refs
2018	Amini 2018 [7]	po	"nothing"	Iran	Cardiac	60	137	137		86	0.627737	po	3	2	Amini 2018 [7]
2012	Bjordahl 2012 [6]	po	placebo	USA	Cardiac	63	185	185	185	124	0.67027	po	2	5	Bjordahl 2012 [6]
2014	Dehghani 2014 [8]	po	"no agent"	Iran	Cardiac	61	100	100	100	74	0.74	po	1	5	Dehghani 2014 [8]
2014	Ebade 2014 [9]	iv	placebo (saline)	Egypt	Cardiac	55	40	40		29	0.725	iv	3	5	Ebade 2014 [9]
2017	Habib 2017 [5]	iv	no placebo	Egypt	Septic shock	42	100		100	58	0.58	iv	6	"until ICU discharge"	Habib 2017 [5]
2017	Safaei 2017 []	iv	no placebo	Iran	Cardiac	57	58	58	58	45	0.775862	iv	2*	1	Safaei 2017 []
2000	Tanaka 2000 [10]	iv	functional placebo	Japan	Burn patients	45	37			25	0.675676	iv	90**	1	Tanaka 2000 [10]
2016	Zabet 2016 [11]	iv	placebo	Iran	Sepsis	64	28		28	21	0.75	iv	6***	3	Zabet 2016 [11]
													*calculated for 74 kg, see below
	8				Min	42			471	462	0.58		**calculated for 57 kg, see below
					Max	64					0.775862		***calculated for 60 kg, see below
					Median	58.5					0.700338		Trials with
					Sepsis:		128					5	:iv
					Included in meta-analysis:		685					3	:po
2015	Sadeghpour	po	placebo	Iran	Cardiac	56	290	290	290	191	0.658621	po	1	5
					Overall total:		975
			Iran
					Cardio:			810
					Sepsis:		128
						Dosage						vit C	vit C
								dose unit	dose		Times per d	mg/day	g/day
							Amini 2018	mg	1500		2	3000	3
							Bjordahl 2012	mg	1000		2	2000	2
							Dehghani 2014	mg	500		2	1000	1
							Ebade 2014	mg	1000		3	3000	3
							Habib 2017	mg	1500		4	6000	6
							For the average weight in the trial
										Average weight				Rounded
				SD	Weight mean						continuous infusion
				9.5	57		Tanaka 2000	mg/kg/hour	66	57	24	90288	90.288	90.288
											every 6 hour
							Zabet 2016	mg/kg	25	60	4	6000	6
							Safaei 2017	mg/kg	25	74	1	1850	1.85
							Safaei	Age	Age
							N	SE	SD
							29	1.7	9.15478

## Sheet: Ventilation
	Calculation of the effect of vitamin C on the length of mechanical ventilation by the ratio of means (RoM)
						Friedrich (2011) example												Friedrich (2011) example																		calculated
					213	67	9	177	40	10								1.20339		0.314554	0.0109938	0.225989	0.00510709	0.126889	0.185142	-0.0635606	0.433845	0.938417	1.54318	1.20339						from the
																																				published P-value
					Reported ventilation time							Reported ventilation time
																		Calculation with the RoM approach
					Vit C			Control			Day/h	Vit C			Control
					mean	SD	N	mean	SD	N		mean	SD		mean	SD
																		RoM		vit C		Plac		SE_pool	Ln_RoM	CI_low	CI_hi	Exp_CI_low	Exp_CI_hi	RoM			Z	P(1-tail)	P(2-tail)
												Transformation to hours
	studlab		route	dose											Ventilation									seTE	TE					RoM							studlab	participants	RoM	seTE	Ventilation	route	dose
	Amini		po	3	7.33	6.02	67	6.68	4.26	70	h	7.33	6.02		6.68	4.26		1.09731		0.821282	0.0100672	0.637725	0.00580989	0.126004	0.0928575	-0.154111	0.339826	0.857177	1.4047	1.09731	Amini		0.736938	0.23058	0.46116		Amini	cardiac	1.09731	0.126004	6.68	po	3
	Bjordahl	185	po	2	1.2	0.8	89	1.4	1	96	d	28.8	19.2		33.6	24		0.857143						0.0718849	-0.154151	-0.295045	-0.0132563	0.744498	0.986831	0.857143	Bjordahl		-2.14441	0.016	0.032	<Published MW P-value	Bjordahl	cardiac	0.857143	0.0718849	33.6	po	2
	Dehghani	100	po	1	13.38	2.01	50	15.41	14.35	50	h	13.38	2.01		15.41	14.35		0.868267		0.150224	0.000451346	0.931213	0.0173432	0.133396	-0.141256	-0.402712	0.120201	0.668505	1.12772	0.868267	Dehghani		-1.05892	0.144818	0.289637		Dehghani	cardiac	0.868267	0.133396	15.41	po	1
	Ebade		iv	3	2.04	0.35	20	1.99	0.31	20	h	2.04	0.35		1.99	0.31		1.02513		0.171569	0.00147179	0.155779	0.00121335	0.0518184	0.0248152	-0.0767488	0.126379	0.926122	1.13471	1.02513	Ebade		0.478888	0.683991	0.632019		Ebade	cardiac	1.02513	0.0518184	1.99	iv	3
	Habib	100	iv	6	4.6	2.08	50	7.87	3.01	50	d	110.4	49.92		188.88	72.24		0.584498		0.452174	0.00408922	0.382465	0.00292559	0.0837545	-0.537002	-0.701161	-0.372843	0.496009	0.688773	0.584498	Habib		-6.41162	7.1992e-11	1.43984e-10		Habib	non-cardiac	0.584498	0.0837545	188.88	iv	6
	Safaei	58	iv	2	15.1	5.38516	29	22.9	20.4636	29	h	15.1	5.38516		22.9	20.4636		0.659389		0.356633	0.00438577	0.893608	0.0275357	0.178666	-0.416442	-0.766627	-0.0662571	0.464577	0.93589	0.659389	Safaei		-2.33084	0.0098808	0.0197616	Published P = 0.019	Safaei	cardiac	0.659389	0.178666	22.9	iv	2
	Tanaka		iv	90	12.1	8.8	19	21.3	15.6	18	d	290.4	211.2		511.2	374.4		0.568075		0.727273	0.0278382	0.732394	0.0298001	0.24008	-0.565502	-1.03606	-0.0949454	0.354851	0.909423	0.568075	Tanaka		-2.35547	0.00924954	0.0184991		Tanaka	non-cardiac	0.568075	0.24008	511.2	iv	90
	Zabet	28	iv	6	36.63	16.11	14	46.78	10.11	14	h	36.63	16.11		46.78	10.11		0.783027		0.439803	0.0138162	0.216118	0.00333621	0.130967	-0.244588	-0.501284	0.0121077	0.605752	1.01218	0.783027	Zabet		-1.86755	0.0309123	0.0618246		Zabet	non-cardiac	0.783027	0.130967	46.78	iv	6
	8	471	: >10 h				338			347																							0	0.5	1
						Total	685																										-1.95996	0.025	0.05
	Sadeghpour		po		11.83	3.91	113	14.14	9.52	177	h	11.83	3.91		14.14	9.52		0.836634		0.330516	0.000966731	0.673267	0.00256095	0.0593943	-0.178369	-0.294782	-0.0619561	0.744694	0.939924	0.836634	Sadeghpour		-3.00313	0.00133608	0.00267216		Sadeghpour	non-cardiac	0.836634	0.0593943	14.14	po	0
						SEM			SEM
	Safaei	58		2		1	29		3.8	29
	Calculation of P-value from the published SD-values
	Bjordahl				1.2	0.8	89	1.4	1	96								0.857143		0.666667	0.00499376	0.714286	0.00531463	0.10153	-0.154151	-0.35315	0.0448485	0.702472	1.04587	0.857143	Bjordahl		-1.51827	0.0644727	0.128945
	Bjordahl				1.16	0.77	89	1.44	0.97	96								0.805556		0.663793	0.0049508	0.673611	0.00472658	0.0983737	-0.216223	-0.409036	-0.0234107	0.664291	0.976861	0.805556	Bjordahl		-2.19798	0.0139754	0.0279507
					The published 1.2 and 0.8 and 1.4. and 1.0 are rounded.
					The rounded published figures are not inconsistent with the reported MannWhitney P-value
					Vit C&E			Control																														Calculation of z from the 95% CI
	Vitamin C and E trials				mean			mean																Calculation of SE(log(RoM)) from P or 95% CI
																																													studlab	Ventilation	RoM	seTE	TE
	studlab														Ventilation			RoM						seTE	TE						studlab						Effect	95% lo	95% hi	SE	z				Nathens 2002	110.4	0.804348	0.0370278	-0.217723
	Nathens 2002				3.7			4.6			d	88.8			110.4			0.804348						0.0370278	-0.217723	-0.290298	-0.145149	0.748041	0.864893	0.804348	Nathens 2002		5.88				0.9	0.6	1.2	0.153061	5.88				Crimi 2004	213.6	0.696629	0.184443	-0.361502
	Crimi 2004				6.2			8.9			d	148.8			213.6			0.696629						0.184443	-0.361502	-0.723011	6.64281e-06	0.485289	1.00001	0.696629	Crimi 2004		1.95996	0.025	0.05										Howe 2015	456	0.526316	0.275906	-0.641854
	Howe 2015				10			19			d	240			456			0.526316						0.275906	-0.641854	-1.18263	-0.101078	0.306472	0.903863	0.526316	Howe 2015		2.32635	0.01	0.02
					t-test for Bjordahl to search for values that give t-test P = 0.032 and are consistent with the published results
							N	Mean	SD	Var		(N -1)* Var
						Placebo	96	1.44	0.97	0.9409		89.3855
						Vitamin C	89	1.16	0.77	0.5929		52.1752
										Sum		141.561
										Per N1+N2 -2		0.773556
										sqrt		0.0167495
						Difference		-0.28	SE	per sqrt(N)		0.12942
						t =	-2.1635
						DF =	183
						P =	0.0158996
						2*P =	0.0317992

## Sheet: V2_toR
studlab	participants	RoM	seTE	Ventilation	route	dose
Amini	cardiac	1.09731	0.126004	6.68	po	3
Bjordahl	cardiac	0.857143	0.0718849	33.6	po	2
Dehghani	cardiac	0.868267	0.133396	15.41	po	1
Ebade	cardiac	1.02513	0.0518184	1.99	iv	3
Habib	non-cardiac	0.584498	0.0837545	188.88	iv	6
Safaei	cardiac	0.659389	0.178666	22.9	iv	2
Tanaka	non-cardiac	0.568075	0.24008	511.2	iv	90
Zabet	non-cardiac	0.783027	0.130967	46.78	iv	6

## Sheet: CE
studlab	Ventilation	RoM	seTE	TE
Nathens 2002	110.4	0.804348	0.0370278	-0.217723
Crimi 2004	213.6	0.696629	0.184443	-0.361502
Howe 2015	456	0.526316	0.275906	-0.641854

## Sheet: P, reg-calcu
	Calculations of P-values for vitamin C and ICU meta-analysis
	Z	P(1-tail)		P(2-tail)
	1.96	0.0249979		0.0499958
	4.46	4.09798e-06		8.19597e-06	8.19597e-06	All 8 ventilation trials
	6.45	5.5925e-11		1.1185e-10	1.1185e-10	5 ventilation trials: Tanaka and <10hour trials excluded
0.025
Z	Chi-2		DF	P(2-tail)
1.95996	3.84146	calculations	1	0.05
	149.449	testing	100	0.00100005
	42.16		7	4.84379e-07	4.84379e-07	8 ventilation trials, test of heterogeneity
5.2102	27.1462		1	1.88637e-07	1.88637e-07	8 ventilation trials, metaregression Z
			Metaregression	See Supplementary file 1
			a=	0.1499
			b=	-0.2633
	Duration in the	Duration in the	Log(10)-duration	Ln(RoM)	RoM	%-effect
	control group	control group		Calculated
	days	hours
		6	0.778151	-0.0549872	0.946497	5.35028
		12	1.07918	-0.134248	0.874373	12.5627
	1	24	1.38021	-0.21351	0.807744	19.2256
Example in Fig. 4		100	2	-0.3767	0.686122	31.3878
	5	120	2.07918	-0.397548	0.671965	32.8035
	10	240	2.38021	-0.47681	0.620761	37.9239
	15	360	2.5563	-0.523174	0.592636	40.7364
	20	480	2.68124	-0.556071	0.573458	42.6542
		Control group
The 8 vitamin C trials	days	Observed (h)			Calculated RoM	Observed RoM
Tanaka	21.3	511.2	2.70859	-0.563272	0.569343	0.57
Habib	7.87	188.88	2.27619	-0.44942	0.637998	0.58
Zabet		46.78	1.67006	-0.289827	0.748393	0.78
Bjordahl	1.4	33.6	1.52634	-0.251985	0.777256	0.86
Sefaei		22.9	1.35984	-0.208145	0.81209	0.86
Dehghani		15.41	1.1878	-0.162848	0.84972	0.87
Amini		6.68	0.824776	-0.0672636	0.934949	1.1
Ebade		1.99	0.298853	0.071212	1.07381	1.03
Sadeghpour		14.14	1.15045	-0.153013	0.858118	0.837
The 3 vitamin C and E trials
					Calculated RoM	in %
	Days
Nathens 2002	4.6	110.4	2.04297	-0.388014	0.678403	32.1597
Crimi 2004	8.9	213.6	2.3296	-0.463484	0.629088	37.0912
Howe 2015	19	456	2.65896	-0.550205	0.576831	42.3169
		Transformation of ln(RoM) axis to RoM axis in Figure 1
		RoM	ln(RoM)
		2.71828	1
		1	0
		0.8	-0.223144
		0.6	-0.510826
		0.367879	-1
